# Supplementary material for: All-Cause Standardized Mortality Ratio in Hemodialysis and Peritoneal Dialysis Patients: A Nationwide Population-Based Cohort Study
Source: Int J Environ Res Public Health. 2023 Jan 28;20(3):2347. doi: 10.3390/ijerph20032347 (PMC9915131; doi:10.3390/ijerph20032347)
Supplement: Supplementary file 1 [file ijerph-20-02347-s001.zip]

Archive with 1 entries (1 files):
- ijerph-2060733-supplementary.pdf
